# Supplementary material for: Use of spectral indices and photosynthetic parameters to evaluate the growth performance of hydroponic tomato at different salinity levels
Source: PLoS One. 2025 Jun 6;20(6):e0325839. doi: 10.1371/journal.pone.0325839 (PMC12143551; doi:10.1371/journal.pone.0325839)
Supplement: S1 Data — (XLSX) [file pone.0325839.s001.xlsx]

## Sheet: MSI
																	Interaction
		35	50	60	75	85							St Error
	Salinity-1	0.497474	0.490212	0.483763	0.487768	0.455537							Date	Sal	MSI			LSD	0.0387
	Salinity-2	0.510817	0.486507	0.499485	0.515761	0.491765							1	1	0.0163285
	Salinity-3	0.512557	0.522426	0.51776	0.543188	0.495906							2	1	0.00873343		Date	Sal	Mean
													3	1	0.0155401		4	3	0.5432	A
													4	1	0.00741321		2	3	0.5224	AB
													5	1	0.0196692		3	3	0.5178	AB
													1	2	0.0169875		4	2	0.5158	AB
													2	2	0.0108524		1	3	0.5126	AB
													3	2	0.00635337		1	2	0.5108	AB
													4	2	0.00495307		3	2	0.4995	B
													5	2	0.0115227		1	1	0.4975	B
													1	3	0.00486067		5	3	0.4959	B
													2	3	0.0145967		5	2	0.4918	BC
													3	3	0.01959		2	1	0.4902	BC
													4	3	0.0286253		4	1	0.4878	BC
													5	3	0.0149059		2	2	0.4865	BC
																	3	1	0.4838	BC
																	5	1	0.4555	C

## Sheet: NDNI
		35	50	60	75	85							St Error
	Salinity 1	0.225348	0.224284	0.232065	0.217918	0.224472							Date	Sal	NDNI
	Salinity 2	0.219861	0.219846	0.230692	0.215906	0.226756							1	1	0.00400365
	Salinity 3	0.222231	0.218418	0.229043	0.210673	0.221853							2	1	0.00239868
													3	1	0.00178803
													4	1	0.000594997
													5	1	0.00326986
													1	2	0.00363639
													2	2	0.00280418
													3	2	0.00300115
													4	2	0.00227763
													5	2	0.00335897
													1	3	0.00242883
													2	3	0.00306651
													3	3	0.00183433
													4	3	0.00302993
													5	3	0.00144789

## Sheet: GLI
		35	50	60	75	85							St Error
	Salinity 1	0.375931	0.379999	0.386294	0.352071	0.344661							Date	Sal	GLI
	Salinity 2	0.346536	0.362896	0.383462	0.374642	0.356221							1	1	0.0112694
	Salinity 3	0.368135	0.366133	0.344528	0.338087	0.348041							2	1	0.00586747
													3	1	0.0180907
													4	1	0.00770048
													5	1	0.00360404
													1	2	0.0111472
													2	2	0.0118898
													3	2	0.020196
													4	2	0.0111049
													5	2	0.00715023
													1	3	0.0112917
													2	3	0.00396425
													3	3	0.00331063
													4	3	0.00584672
													5	3	0.0123272

## Sheet: CRSI
		35	50	60	75	85							St Error
	Salinity 1	0.766179	0.767225	0.740078	0.755937	0.776742							Date	Sal	CRSI
	Salinity 2	0.779266	0.769478	0.753026	0.765629	0.768404							1	1	0.00790927
	Salinity 3	0.764702	0.776507	0.769427	0.77475	0.779778							2	1	0.0102421
													3	1	0.00611764
													4	1	0.00678194
													5	1	0.00661879
													1	2	0.0109612
													2	2	0.0131104
													3	2	0.00415745
													4	2	0.0061854
													5	2	0.00373107
													1	3	0.00750141
													2	3	0.00923838
													3	3	0.00675331
													4	3	0.00563962
													5	3	0.00287675

## Sheet: WUE 
		35	50	60	75	85							St Error
	Salinity-1	3.70935	4.76186	7.10485	3.53113	4.16098							Date	Sal	WUE
	Salinity-2	3.59563	5.13917	6.23709	4.22627	2.72883							1	1	0.280522
	Salinity-3	2.85236	5.17823	6.84982	5.70525	2.72519							2	1	0.0500163
													3	1	0.153536
													4	1	0.331466
													5	1	0.0967537
													1	2	0.361341
													2	2	0.698992
													3	2	0.372276
													4	2	0.843912
													5	2	0.162436
													1	3	0.41155
													2	3	0.753133
													3	3	0.909236
													4	3	0.359235
													5	3	0.543012

## Sheet: Photo
		35	50	60	75	85							St Error
	Salinity 1	8.21665	10.3496	13.5531	11.3684	5.50517							Date	Sal	Photo
	Salinity 2	9.97819	9.22411	11.3243	10.8666	5.15422							1	1	0.316348
	Salinity 3	6.71839	9.53486	10.5984	10.5102	4.29681							2	1	0.188543
													3	1	0.562189
													4	1	0.729401
													5	1	0.883549
													1	2	0.377844
													2	2	0.81849
													3	2	0.379957
													4	2	1.72723
													5	2	0.400608
													1	3	0.706065
													2	3	0.688627
													3	3	0.268497
													4	3	0.823414
													5	3	0.807738

## Sheet: Cnd Total
		45	55	65	75	85							St Error
	Salinity 1	0.132668	0.104852	0.105639	0.166309	0.0730546							Date	Sal	Cnd Total
	Salinity 2	0.166413	0.0847479	0.0943798	0.145682	0.0985571							1	1	0.0207684
	Salinity 3	0.138855	0.0932376	0.0875627	0.105854	0.0851108							2	1	0.00241315
													3	1	0.0103477
													4	1	0.016787
													5	1	0.0111984
													1	2	0.00519305
													2	2	0.0165918
													3	2	0.00284131
													4	2	0.0247028
													5	2	0.00829661
													1	3	0.0129389
													2	3	0.0175916
													3	3	0.0117037
													4	3	0.00499202
													5	3	0.00615978

## Sheet: Tr
		35	50	60	75	85											Interaction
	Salinity 1	2.27	2.22362	1.99085	3.24785	1.44997							Date	Sal	Tr
	Salinity 2	2.77391	1.80139	1.82811	2.61724	1.86605							1	1	0.251484		Date	Sal	Mean
	Salinity 3	2.34743	1.90234	1.68604	1.9797	1.593							2	1	0.0168869		4	1	3.2479		A
													3	1	0.120069		1	2	2.7739		B
													4	1	0.276452		4	2	2.6172		BC
													5	1	0.182782		1	3	2.3474		C
													1	2	0.069826		1	1	2.27		CD
													2	2	0.263306		2	1	2.2236		CD
													3	2	0.0645717		3	1	1.9909		D
													4	2	0.409787		4	3	1.9797		D
													5	2	0.175828		2	3	1.9023		DE
													1	3	0.198207		5	2	1.866		DE
													2	3	0.253663		3	2	1.8281		DE
													3	3	0.195097		2	2	1.8014		DE
													4	3	0.0538947		3	3	1.686		DE
													5	3	0.0799533		5	3	1.593		E
																	5	1	1.45		E
